# Supplementary material for: Ectopic Expression of a WRKY Homolog from Glycine soja Alters Flowering Time in Arabidopsis
Source: PLoS One. 2013 Aug 26;8(8):e73295. doi: 10.1371/journal.pone.0073295 (PMC3753250; doi:10.1371/journal.pone.0073295)
Supplement: Information S2 — Up or down-regulated genes in the GsWRKY20ox line28 (≥2 Fold Change, compared with the WT). (XLS) [file pone.0073295.s002.xls]

## Sheet: Sheet1
Supplemental Data set . Up or down-regulated genes in the GsWRKY20ox line#28 (≥2 Fold Change, compared with the WT)
Probe ID	Locus	FC	Short_description	P.Value
265886_at	At2g25620	88.0653	putative protein phosphatase 2C ; supported by cDNA: gi_14517519_gb_AY039595.1_	1.09363e-05
249227_at	At5g42180	8.99179	peroxidase (emb|CAA66960.1)	2.10261e-06
250610_at	At5g07550	7.49876	glycine-rich protein PUTG1 ;supported by full-length cDNA: Ceres:7842.	0.032737
256381_at	At1g66850	5.11384	lipid transfer protein, putative contains Pfam profile: PF00279: Plant lipid transfer protein family;supported by full-length cDNA: Ceres:25093.	0.0305051
247718_at	At5g59310	5.0829	nonspecific lipid-transfer protein precursor - like nonspecific lipid-transfer protein precursor, Brassica napus, EMBL:AF101038;supported by full-length cDNA: Ceres:43057.	8.98867e-05
265441_at	At2g20870	4.89127	unknown protein ;supported by full-length cDNA: Ceres:2512.	0.020755
247638_at	At5g60490	4.81928	arabinogalactan protein - like arabinogalactan protein Pop14A9, Populus alba x Populus tremula, EMBL:AF183809;supported by full-length cDNA: Ceres:15239.	6.15763e-06
264147_at	At1g02200	4.67088	receptor-like protein glossy1 (gl1), putative similar to receptor-like protein glossy1 (gl1) GI:1209703 from (Arabidopsis thaliana)	0.000703761
261928_at	At1g22480	4.53414	uclacyanin II, putative similar to uclacyanin II GI:3399769 from [Arabidopsis thaliana]	0.00236493
254550_at	At4g19690	4.53397	Fe(II) transport protein ;supported by full-length cDNA: Ceres:3164.	0.0382316
261684_at	At1g47400	4.22046	hypothetical protein predicted by genemark.hmm	0.0130045
247462_at	At5g62080	4.0349	A9 protein precursor - like A9 protein precursor, Brassica napus, PIR:S22467; supported by full-length cDNA: Ceres: 27795.	0.0317534
267094_at	At2g38080	4.0303	putative diphenol oxidase ; supported by cDNA: gi_15450602_gb_AY052669.1_	0.00326078
258645_s_at	At3g07850	3.9788	exopolygalacturonase identical to exopolygalacturonase GB:X72292 (Mol. Gen. Genet. 261 (6), 948-952 (1999)); supported by cDNA: gi_15810268_gb_AY056173.1_	0.00860739
249939_at	At5g22430	3.95431	unknown protein ;supported by full-length cDNA: Ceres:6519.	0.01448
247717_at	At5g59320	3.92456	nonspecific lipid-transfer protein precursor - like nonspecific lipid-transfer protein precursor, Brassica napus, EMBL:AF101038;supported by full-length cDNA: Ceres:7828.	0.000466131
251898_at	At3g54340	3.84481	floral homeotic protein APETALA3 (AP3) ;supported by full-length cDNA: Ceres:34635.	0.00289347
266783_at	At2g29130	3.82151	putative laccase (diphenol oxidase)	0.00201803
264146_at	At1g02205	3.80837	hypothetical protein contains similarity to lipid transfer protein GI:498038 from (Senecio odorus)	0.000473503
250639_at	At5g07560	3.64944	oleosin-like protein oleosin - Brassica napus, PIR:S50195	0.024328
256603_at	At3g28270	3.57206	unknown protein similar to At14a protein GB:AAD26355 GI:4589123 [Arabidopsis thaliana]; supported by cDNA: gi_16226582_gb_AF428437.1_AF428437	0.0184771
251677_at	At3g56980	3.54988	putative protein hypothetical protein At2g41240 - Arabidopsis thaliana, EMBL:AC005662	0.00221489
262674_at	At1g75910	3.49887	anter-specific proline-rich -like protein (APG-like) similar to anter-specific proline-rich protein (APG) SP:P40602 [Arabidopsis thaliana (Mouse-ear cress)]; supported by cDNA: gi_15054387_gb_AY028612.1_	0.0324507
262675_at	At1g75930	3.48304	anter-specific proline-rich -like protein (APG-like) similar to anter-specific proline-rich protein (APG) SP:P40602 [Arabidopsis thaliana (Mouse-ear cress)]; supported by cDNA: gi_15054389_gb_AY028614.1_	0.0119998
265007_s_at	At1g61566	3.43995	Expressed protein ; supported by full-length cDNA: Ceres: 30523.	0.0267908
250770_at	At5g05390	3.40134	laccase (diphenol oxidase)	6.24894e-05
245842_at	At1g58430	3.35846	proline-rich protein, putative similar to proline-rich protein GI:22596 from [Brassica napus];supported by full-length cDNA: Ceres:34681.	0.0185999
257896_at	At3g16920	3.32621	basic chitinase, putative similar to basic chitinase GB:CAA78843 [Lycopersicon esculentum] (Plant Mol. Biol. 22 (6), 1017-1029 (1993)); supported by cDNA: gi_15724261_gb_AF412071.1_AF412071	0.00100768
246425_at	At5g17420	3.32394	cellulose synthase catalytic subunit (IRX3) ; supported by cDNA: gi_4886755_gb_AF088917.1_AF088917	0.00089963
246512_at	At5g15630	3.29592	putative phytochelatin synthetase putative phytochelatin synthetase - Arabidopsis thaliana, EMBL:AJ006787	0.000143988
246072_at	At5g20240	3.28725	PISTILLATA ; supported by full-length cDNA: Ceres: 1480.	0.00267121
264138_at	At1g78950	3.23171	beta-Amyrin Synthase, putative similar to beta-Amyrin Synthase GI:3688600 from [Panax ginseng]	0.00274264
259124_at	At3g02310	3.17392	floral homeotic protein AGL4 identical to floral homeotic protein AGL4 GB:P29384 [Arabidopsis thaliana], Pfam HMM hit: SRF-type transcription factors (DNA-binding and dimerization domain); supported by cDNA: gi_166592_gb_M55552.1_ATHAGL4A	0.00122648
246687_at	At5g33370	3.16597	putative protein proline-rich protein APG - Arabidopsis thaliana, PIR:S21961; supported by full-length cDNA: Ceres: 34612.	0.0236207
250933_at	At5g03170	3.08634	arabinogalactan protein - like arabinogalactan protein Pop14A9, Populus alba x Populus tremula, EMBL:AF183809;supported by full-length cDNA: Ceres:14950.	0.000658413
249070_at	At5g44030	3.03527	cellulose synthase catalytic subunit-like protein	0.00120213
246380_at	At1g57750	2.95598	cytochrome P450, putative similar to cytochrome P450 GI:4688670 from [Catharanthus roseus]; supported by cDNA: gi_16930512_gb_AF419610.1_AF419610	0.00216287
254618_at	At4g18780	2.94502	cellulose synthase - like protein cellulose synthase, Gossypium hirsutum, U58283; supported by cDNA: gi_12836996_gb_AF267742.1_AF267742	0.000619383
262060_at	At1g80170	2.92463	polygalacturonase, putative similar to polygalacturonase GI:7381227 from [Lycopersicon esculentum]; supported by cDNA: gi_15028104_gb_AY046002.1_	0.000882385
253309_at	At4g33790	2.91256	male sterility 2-like protein male sterility protein 2, Brassica napus, gb:X99922; supported by cDNA: gi_16323106_gb_AY057657.1_	0.00083103
264495_at	At1g27380	2.90351	hypothetical protein predicted by genscan+	0.00240064
245571_at	At4g14695	2.90261	light induced protein like	0.00107422
249614_at	At5g37300	2.89845	putative protein predicted proteins, Arabidopsis thaliana; supported by cDNA: gi_15810554_gb_AY056316.1_	7.14665e-06
254777_at	At4g12960	2.86887	putative protein hypothetical protein - Arabidopsis thaliana,PIR2:T06647;supported by full-length cDNA: Ceres:516.	0.0463637
251448_at	At3g59845	2.86457	allyl alcohol dehydrogenase-like protein allyl alcohol dehydrogenase - Nicotiana tabacum, EMBL:AB036735;supported by full-length cDNA: Ceres:28603.	8.62765e-05
259372_at	At1g69120	2.81878	homeotic protein boi1AP1, putative similar to homeotic protein boi1AP1 GI:1561777 from [Brassica oleracea]; supported by full-length cDNA: Ceres: 39890.	0.0046102
247814_at	At5g58310	2.81267	polyneuridine aldehyde esterase-like; also similar to alpha-hydroxynitrile lyase ;supported by full-length cDNA: Ceres:123228.	0.00398448
254490_at	At4g20320	2.81	CTP synthase like protein CTP synthase, Methanococcus jannaschii,PIR2:E64446	0.00102254
259719_at	At1g61070	2.67984	unknown protein contains gamma-thionin domain	0.0390526
257757_at	At3g18660	2.67494	hypothetical protein predicted by genscan+; supported by cDNA: gi_15810136_gb_AY056133.1_	0.00486918
248368_at	At5g51950	2.63953	mandelonitrile lyase-like protein ; supported by cDNA: gi_14194160_gb_AF367287.1_AF367287	0.000629998
260475_at	At1g11080	2.63701	Serine carboxypeptidase isolog	0.00358683
265672_at	At2g31980	2.63606	putative cysteine proteinase inhibitor B (cystatin B) ;supported by full-length cDNA: Ceres:35447.	0.000576723
255345_at	At4g04460	2.61262	putative aspartic protease ; supported by cDNA: gi_13937237_gb_AF372974.1_AF372974	0.00622092
248752_at	At5g47600	2.59481	unknown protein	0.00262357
252296_at	At3g48970	2.5611	putative protein GMFP7 isoprenylated protein, Glycine max., gb:AAD09515;supported by full-length cDNA: Ceres:250092.	0.000978608
254377_at	At4g21650	2.50851	subtilisin proteinase - like subtilisin-like proteinase ag12, Alnus glutinosa, PIR2:S52769; supported by cDNA: gi_16649028_gb_AY059884.1_	0.00724629
248270_at	At5g53450	2.46998	putative protein similar to unknown protein (sp|P29618);supported by full-length cDNA: Ceres:95459.	0.0249447
264556_at	At1g09540	2.46413	putative transcription factor contains Myb DNA-binding domain motif, 68157-68216. Similar to Arabidopsis thaliana transcription factor ATMYB4, gi|3047079	0.000193183
264872_at	At1g24260	2.45982	putative floral homeotic protein, AGL9 strongly similar to GB:O22456, MADS-box protein, Location of EST gb|H37053; supported by full-length cDNA: Ceres: 5055.	0.00290219
245692_at	At5g04150	2.4571	myc - like protein	0.00328325
247657_at	At5g59845	2.44939	Expressed protein ; supported by full-length cDNA: Ceres: 11699.	0.00363147
245906_at	At5g11070	2.44891	putative protein ;supported by full-length cDNA: Ceres:42742.	0.000149953
261703_at	At1g32770	2.42785	OsNAC7 protein, putative similar to OsNAC7 protein GB:BAA89801 GI:6730944 from [Oryza sativa]	0.018673
253877_at	At4g27435	2.42572	Expressed protein ; supported by cDNA: gi_15809977_gb_AY054257.1_	0.000295211
260914_at	At1g02640	2.41564	beta-xylosidase, putative similar to beta-xylosidase GB:Z84377 GI:2102655 from [Aspergillus niger]; supported by cDNA: gi_14194120_gb_AF367266.1_AF367266	0.000132519
255726_at	At1g25530	2.3791	lysine and histidine specific transporter, putative similar to lysine and histidine specific transporter GI:2576361 from [Arabidopsis thaliana]	0.00023631
255005_at	At4g09990	2.37608	putative protein putative proteins Arabidopsis thaliana	6.75042e-05
245465_at	At4g16590	2.37591	cellulose synthase like protein	0.0227564
249536_at	At5g38760	2.3624	pollen coat -like protein pollen coat protein, wild cabbage, PIR:T14467;supported by full-length cDNA: Ceres:37918.	0.0436297
252944_at	At4g39320	2.35173	hypothetical protein ;supported by full-length cDNA: Ceres:14629.	0.000304585
264100_at	At1g78970	2.34511	lupeol synthase identical to lupeol synthase GI:1762150 from [Arabidopsis thaliana]; supported by cDNA: gi_15450512_gb_AY052358.1_	0.00228064
248121_at	At5g54690	2.33633	putative protein contains similarity to unknown protein (gb|AAF26170.1)	0.00110795
264363_at	At1g03170	2.31682	hypothetical protein predicted by genefinder;supported by full-length cDNA: Ceres:36143.	0.000467797
256481_at	At1g33430	2.31482	elicitor response protein, putative similar to GI:4138265 from [Nicotiana tabacum]	0.029707
255149_at	At4g08150	2.30802	KNAT1 homeobox-like protein	0.000210097
262122_at	At1g02790	2.3076	polygalacturonase, putative similar to polygalacturonase GI:288611 from [Zea mays]; supported by cDNA: gi_16226534_gb_AF428425.1_AF428425	0.0207841
254240_at	At4g23496	2.30439	Expressed protein ; supported by full-length cDNA: Ceres: 104784.	0.00182281
266708_at	At2g03200	2.27421	putative chloroplast nucleoid DNA binding protein ;supported by full-length cDNA: Ceres:39349.	0.000683316
260074_at	At1g73640	2.26583	putative ras-related GTP-binding protein contains Pfam profile: PF00071 ras family;supported by full-length cDNA: Ceres:118351.	0.000769627
261673_at	At1g18280	2.25976	lipid transfer protein, putative similar to lipid transfer protein GI:2627141 from (Picea abies);supported by full-length cDNA: Ceres:30040.	0.0121449
246531_at	At5g15800	2.25677	MADS box protein AGL2 ; supported by cDNA: gi_166589_gb_M55551.1_ATHAGL2A	0.00184888
259801_at	At1g72230	2.25242	blue copper protein, putative similar to GI:562778 from [Pisum sativum] (Thesis (1994) BIOLOGICAL SCIENCES, DURHAM UNIVERSITY); supported by full-length cDNA: Ceres: 16991.	0.00274757
265261_at	At2g42990	2.24756	putative APG isolog protein	0.0167127
262981_at	At1g75590	2.22799	unknown protein ;supported by full-length cDNA: Ceres:34358.	0.000350886
258468_at	At3g06070	2.22616	unknown protein predicted by genscan+;supported by full-length cDNA: Ceres:153279.	5.38949e-05
253617_at	At4g30410	2.21985	hypothetical protein	0.000239456
256418_at	At3g06160	2.21922	hypothetical protein	0.000914475
264180_at	At1g02190	2.21018	hypothetical protein contains similarity to receptor-like protein glossy1 homolog GI:2213643 from (Oryza sativa)	0.00324053
249813_at	At5g23940	2.20006	acyltransferase ; supported by full-length cDNA: Ceres: 35357.	0.00347661
250598_at	At5g07690	2.19529	transcription factor-like protein ; supported by cDNA: gi_14334943_gb_AY035145.1_	0.0416343
250533_at	At5g08640	2.16655	flavonol synthase (FLS) (sp|Q96330) ;supported by full-length cDNA: Ceres:23924.	0.000881929
248622_at	At5g49360	2.15833	xylosidase	0.00692143
247463_at	At5g62210	2.15667	embryo-specific protein - like embryo-specific protein 3, Arabidopsis thaliana, PIR:T48490; supported by full-length cDNA: Ceres: 28168.	0.00256946
245777_at	At1g73540	2.1548	unknown protein contains similarity to diphosphoinositol polyphosphate phosphohydrolase GI:3978224 from [Homo sapiens]	0.000659703
261999_at	At1g33800	2.14754	hypothetical protein predicted by genemark.hmm;supported by full-length cDNA: Ceres:114466.	0.000358996
255822_at	At2g40610	2.146	putative expansin ;supported by full-length cDNA: Ceres:27553.	0.0365093
261375_at	At1g53160	2.14405	transcription factor, putative similar to GB:X92369 from [Antirrhinum majus];supported by full-length cDNA: Ceres:12071.	0.0224356
257815_at	At3g25130	2.13687	unknown protein	0.0123775
247720_at	At5g59290	2.13198	dTDP-glucose 4-6-dehydratase - like protein dTDP-glucose 4-6-dehydratase, Cicer arietinum, EMBL:CAR275318;supported by full-length cDNA: Ceres:6701.	3.4764e-05
258962_at	At3g10570	2.12382	putative cytochrome P450 similar to cytochrome P450 77A3 GB:O48928 [Glycine max]	0.00589299
261222_at	At1g20120	2.10832	anter-specific proline-rich protein APG precursor, putative similar to SP:P40602 from [Arabidopsis thaliana];supported by full-length cDNA: Ceres:22980.	0.0199312
262987_at	At1g23240	2.10437	conserved hypothetical protein protein similar to caleosin GB:AAF13743 GI:6478218 from [Sesamum indicum];supported by full-length cDNA: Ceres:16644.	0.00729414
249596_s_at	At5g37950	2.09994	glucuronosyl transferase-like protein glucuronosyl transferase-like protein, tomato, PIR:S39507	0.00439837
255538_at	At4g01680	2.07133	putative transcription factor ; supported by cDNA: gi_15450989_gb_AY054575.1_	0.00036358
254595_at	At4g18960	2.06986	floral homeotic protein agamous (AGAMOUS) no suitable start codon could be found.	0.00155965
247648_at	At5g60020	2.06593	laccase - like protein laccase LAC2-4, Liriodendron tulipifera, EMBL:LTU73106	0.00598848
256621_at	At3g24450	2.05421	unknown protein ; supported by full-length cDNA: Ceres: 20836.	0.000869422
248708_at	At5g48560	2.05411	putative protein contains similarity to unknown protein (gb AAF02164.1)	0.00704043
260941_at	At1g44970	2.0512	peroxidase, putative similar to peroxidase GI:993004 from [Mercurialis annua];supported by full-length cDNA: Ceres:26375.	0.00410168
249005_at	At5g44630	2.043	terpene cyclase/synthase	0.000235799
251093_at	At5g01360	2.03664	putative protein several hypothetical proteins - Arabidopsis thaliana;supported by full-length cDNA: Ceres:153592.	0.000971882
249383_at	At5g39860	2.03305	putative protein putative DNA-binding protein - Arabidopsis thaliana, EMBL:AC011765;supported by full-length cDNA: Ceres:4734.	0.0282911
260152_at	At1g52830	2.03237	putative IAA6 protein similar to IAA6 protein GB:S5849 from [Arabidopsis thaliana];supported by full-length cDNA: Ceres:147711.	0.000795937
253946_at	At4g26790	2.02646	putative APG protein proline-rich protein APG - Arabidopsis thaliana, EMBL:X60377;supported by full-length cDNA: Ceres:2574.	0.00513357
266770_at	At2g03090	2.02149	putative expansin Experimental evidence from Dr. Daniel Cosgrove at Penn State Univ. <dCosgrove@psu.edu>	0.000722152
250828_at	At5g05250	2.0114	unknown protein ; supported by cDNA: gi_15810044_gb_AY054291.1_	0.0469495
245657_at	At1g56720	2.00274	unknown protein similar to receptor-like protein kinase GI:7529754 from [Arabidopsis thaliana];supported by full-length cDNA: Ceres:36000.	0.00231219
261763_at	At1g15520	-7.56226	ABC transporter, putative similar to ABC transporter GI:9279716 from [Arabidopsis thaliana]	0.00101038
245082_at	At2g23270	-6.02872	hypothetical protein predicted by genefinder; similar to GP|2464853|gnl|PID|e353149|Z99707;supported by full-length cDNA: Ceres:40943.	0.00272575
247215_at	At5g64905	-5.77782	Expressed protein ; supported by full-length cDNA: Ceres: 3657.	0.00211816
260556_at	At2g43620	-5.54338	putative endochitinase	0.002362
263948_at	At2g35980	-5.41179	similar to harpin-induced protein hin1 from tobacco ;supported by full-length cDNA: Ceres:26418.	0.00681027
264400_at	At1g61800	-5.0854	glucose-6-phosphate/phosphate-translocator precursor, putative similar to glucose-6-phosphate/phosphate-translocator precursor GI:2997591 from [Pisum sativum]; supported by cDNA: gi_14596172_gb_AY042874.1_	0.0159511
260405_at	At1g69930	-4.98242	putative glutathione transferase similar to glutathione transferase GB:CAA09188 [Alopecurus myosuroides]	0.0029553
264616_at	At2g17740	-4.92185	unknown protein	3.81706e-05
247573_at	At5g61160	-4.35541	anthocyanin 5-aromatic acyltransferase - like protein anthocyanin 5-aromatic acyltransferase, Gentiana triflora, EMBL:AB010708; supported by cDNA: gi_14335039_gb_AY037199.1_	0.00794202
261474_at	At1g14540	-4.30635	anionic peroxidase, putative similar to anionic peroxidase GI:170202 from [Nicotiana sylvestris]	0.00362778
249459_at	At5g39580	-4.23975	peroxidase ATP24a	0.00440389
258606_at	At3g02840	-4.16829	unknown protein ;supported by full-length cDNA: Ceres:38495.	0.0155667
260408_at	At1g69880	-4.08794	putative thioredoxin similar to thioredoxin GB:S58123 [Arabidopsis thaliana]	0.0142044
255111_at	At4g08780	-4.04879	peroxidase C2 precursor like protein peroxidase (EC 1.11.1.7) C2 precursor - Armoracia rusticana,PID:d1014846	9.39336e-05
253044_at	At4g37290	-4.01617	hypothetical protein ;supported by full-length cDNA: Ceres:41783.	0.00932207
250286_at	At5g13320	-3.94587	auxin-responsive - like protein Nt-gh3 deduced protein, Nicotiana tabacum, EMBL:AF123503	0.000298101
267436_at	At2g19190	-3.93888	putative receptor-like protein kinase	0.00242866
261475_at	At1g14550	-3.93336	anionic peroxidase, putative similar to anionic peroxidase GI:170202 from [Nicotiana sylvestris]	0.001075
254743_at	At4g13420	-3.72972	potassium transporter - like protein potassium transporter AtKT1p, Arabidopsis thaliana,AF012656; supported by cDNA: gi_7108596_gb_AF129478.1_AF129478	0.0211839
260406_at	At1g69920	-3.61298	putative glutathione transferase similar to glutathione transferase GB:CAA09188 [Alopecurus myosuroides]	0.00438996
247205_at	At5g64890	-3.59094	unknown protein ;supported by full-length cDNA: Ceres:9242.	0.000291076
253796_at	At4g28460	-3.58301	hypothetical protein	0.00279134
257264_at	At3g22060	-3.55966	hypothetical protein contains Pfam profile: PF01657 Domain of unknown function; supported by cDNA: gi_14334417_gb_AY034900.1_	0.00164231
265221_s_at	At2g02010	-3.5389	putative glutamate decarboxylase ; supported by cDNA: gi_13605709_gb_AF361836.1_AF361836	0.0426404
252511_at	At3g46280	-3.40853	putative protein serine/threonine-specific protein kinase (EC 2.7.1.-) lrrpk, Arabidopsis thaliana, PIR:T08975	0.00896513
257919_at	At3g23250	-3.39734	myb-related transcription factor, putative similar to myb-related transcription factor GB:CAA66952 from [Lycopersicon esculentum]	0.000615197
255110_at	At4g08770	-3.31478	peroxidase C2 precursor like protein peroxidase (EC 1.11.1.7) C2 precursor - Armoracia rusticana,PID:d1014846	0.00865846
253060_at	At4g37710	-3.30747	putative protein predicted protein, Arabidopsis thaliana;supported by full-length cDNA: Ceres:207350.	0.0157115
261021_at	At1g26380	-3.27464	hypothetical protein similar to reticuline oxidase-like protein GB:CAB45850 GI:5262224 from [Arabidopsis thaliana]; supported by cDNA: gi_13430839_gb_AF360332.1_AF360332	0.0118001
249490_s_at	At5g39110	-3.20059	germin -like protein germin -like protein GLP6, Arabidopsis thaliana, EMBL:ATU75194	0.000566053
246603_at	At1g31690	-3.17908	copper amine oxidase, putative similar to copper amine oxidase GI:3819099 from [Cicer arietinum]	0.000272418
256169_at	At1g51800	-3.17354	receptor protein kinase, putative contains Pfam profiles: PF00069: Eukaryotic protein kinase domain, multiple PF00560: Leucine Rich Repeat	0.00273577
246405_at	At1g57630	-3.15939	disease resistance protein RPP1-WsB, putative similar to disease resistance protein RPP1-WsB GI:9279731 from [Arabidopsis thaliana]	0.00663851
261006_at	At1g26410	-3.15566	unknown protein similar to reticuline oxidase-like protein GB:CAB45850 GI:5262224 from [Arabidopsis thaliana]	0.00345873
246927_s_at	At5g25260	-3.1428	nodulin - like protein nodulin, Glycine max, EMBL:AF065435	0.00192772
253181_at	At4g35180	-3.13935	amino acid permease - like protein Lily mRNA, Lilium longiflorum, gb:D21814;supported by full-length cDNA: Ceres:36461.	0.000558766
249770_at	At5g24110	-3.10432	unknown protein ;supported by full-length cDNA: Ceres:6469.	0.0348319
249481_at	At5g38900	-3.09161	frnE protein - like frnE protein, Deinococcus radiodurans, PIR:E75491;supported by full-length cDNA: Ceres:10982.	0.000736934
258277_at	At3g26830	-3.07964	putative cytochrome P450 similar to cytochrome P450 71B2 GB:O65788 [Arabidopsis thaliana]	0.0148042
256376_s_at	At1g66690	-3.05107	unknown protein	0.0131509
262099_s_at	At1g59500	-2.99987	auxin-regulated protein GH3, putative similar to auxin-regulated protein GH3 GI:18590 from [Glycine max]	0.00400972
266995_at	At2g34500	-2.99743	putative cytochrome P450	0.00218383
252265_at	At3g49620	-2.99533	putative protein SRG1 protein - Arabidopsis thaliana, PIR:S44261	0.0274341
258100_at	At3g23550	-2.99315	unknown protein	0.00483519
260399_at	At1g72520	-2.9871	putative lipoxygenase similar to lipoxygenase GB:CAB56692 [Arabidopsis thaliana]; supported by cDNA: gi_15810254_gb_AY056166.1_	0.00832213
249188_at	At5g42830	-2.98651	N-hydroxycinnamoyl benzoyltransferase-like protein	0.00378997
254042_at	At4g25810	-2.97551	xyloglucan endo-1,4-beta-D-glucanase (XTR-6) ; supported by cDNA: gi_1244757_gb_U43488.1_ATU43488	0.0054575
251673_at	At3g57240	-2.97377	beta-1,3-glucanase	0.00767885
262085_at	At1g56060	-2.93349	hypothetical protein predicted by genemark.hmm	0.0124299
245226_at	At3g29970	-2.89345	gene_id:K17E7.15~unknown protein	0.0301587
266364_at	At2g41230	-2.89017	unknown protein	0.0420843
254271_at	At4g23150	-2.87599	serine/threonine kinase - like protein KI domain interacting kinase 1 (KIK1), Zea mays	0.0198249
254408_at	At4g21390	-2.84978	serine/threonine kinase - like protein serine/threonine kinase BRLK, Brassica oleracea, gb:Y12531	0.00482672
259336_at	At3g03750	-2.8445	hypothetical protein C-term portion similar to unknown protein GB:AAC09350 [Homo sapiens]	1.58788e-05
254819_at	At4g12500	-2.84408	pEARLI 1-like protein Arabidopsis thaliana pEARLI 1 mRNA, PID:g871780	0.00778479
266992_at	At2g39200	-2.82478	similar to Mlo proteins from H. vulgare ; supported by cDNA: gi_14091593_gb_AF369573.1_AF369573	0.0062103
259033_at	At3g09410	-2.82025	putative pectinacetylesterase similar to pectinacetylesterase precursor GB:CAA67728 [Vigna radiata]	0.0046384
261005_at	At1g26420	-2.80296	hypothetical protein similar to reticuline oxidase-like protein GB:CAB45850 GI:5262224 from [Arabidopsis thaliana]	0.00368227
263549_at	At2g21650	-2.78792	unknown protein	0.00912714
265853_at	At2g42360	-2.77976	putative RING zinc finger protein	0.00113284
251248_at	At3g62150	-2.75782	P-glycoprotein-like proetin P-glycoprotein-2 - Arabidopsis thaliana, EMBL:Y10228	0.00215217
252131_at	At3g50930	-2.74076	BCS1 protein-like protein Homo sapiens h-bcs1 (BCS1) mRNA, nuclear gene encoding mitochondrial protein which is involved in the expression of functional mitochondrial ubiquinol-cytochrome c reductase complex probably via the control of expression of Rieske iron-sulphur protein, PI	0.00517327
259428_at	At1g01560	-2.73609	MAP kinase, putative similar to MAP kinase 5 GI:4239889 from [Zea mays]	0.00688631
257061_at	At3g18250	-2.7348	hypothetical protein predicted by genscan+	0.000845366
245757_at	At1g35140	-2.72669	phosphate-induced (phi-1) protein, putative similar to phi-1 GB:BAA33810 GI:3759184 from [Nicotiana tabacum];supported by full-length cDNA: Ceres:118937.	0.0148593
246099_at	At5g20230	-2.72087	blue copper binding protein ;supported by full-length cDNA: Ceres:7767.	0.0104558
259439_at	At1g01480	-2.70105	1-aminocyclopropane-1-carboxylate synthase (ACC synthase) almost identical to 1-aminocyclopropane-1-carboxylate synthase GI:166578 from [Arabidopsis thaliana]; supported by cDNA: gi_166579_gb_M95595.1_ATHACSC	0.000344289
262325_at	At1g64160	-2.68591	dirigent protein, putative similar to dirigent protein GB:AAF25365 GI:6694709 from [Thuja plicata]	0.0232235
257373_at	At2g43140	-2.68213	hypothetical protein predicted by genefinder	0.000691433
247327_at	At5g64120	-2.67264	peroxidase (emb|CAA67551.1) ;supported by full-length cDNA: Ceres:23349.	0.0155435
263228_at	At1g30700	-2.66218	putative reticuline oxidase-like protein similar to GB:P30986 from [Eschscholzia californica] ( berberine bridge-forming enzyme ), ESTs gb|F19886, gb|Z30784 and gb|Z30785 come from this gene; supported by cDNA: gi_16930506_gb_AF419607.1_AF419607	0.00139377
248686_at	At5g48540	-2.65403	33 kDa secretory protein-like ; supported by cDNA: gi_15292980_gb_AY050924.1_	0.00248556
265670_s_at	At2g32210	-2.64927	unknown protein ;supported by full-length cDNA: Ceres:31665.	0.04186
249942_at	At5g22300	-2.62612	Nitrilase 4 (sp|P46011) ; supported by full-length cDNA: Ceres: 6220.	0.00094845
263403_at	At2g04040	-2.62426	hypothetical protein similar to hypothetical protein GB:AAC27412	0.00583049
252908_at	At4g39670	-2.62155	putative protein	0.0031472
256933_at	At3g22600	-2.61373	unknown protein contains Pfam profile:PF00279 LTP:Plant lipid transfer protein family;supported by full-length cDNA: Ceres:19287.	0.000192661
245148_at	At2g45220	-2.612	putative pectinesterase ; supported by cDNA: gi_13605695_gb_AF361829.1_AF361829	0.000165341
251884_at	At3g54150	-2.61161	embryonic abundant protein -like embryonic abundant protein EMB34, Picea glauca, PIR:T09281; supported by full-length cDNA: Ceres: 6529.	0.0102236
267459_at	At2g33850	-2.60613	unknown protein ;supported by full-length cDNA: Ceres:101081.	0.00827362
247487_at	At5g62150	-2.59571	putative protein predicted protein, Arabidopsis thaliana	0.0126595
260804_at	At1g78410	-2.59075	hypothetical protein predicted by genemark.hmm;supported by full-length cDNA: Ceres:157.	0.0250489
258947_at	At3g01830	-2.58519	hypothetical protein similar to calmodulin-like protein GB:CAB42906 [Arabidopsis thaliana]; Pfam HMM hit: EF hand; supported by full-length cDNA: Ceres: 7252.	0.0172758
260560_at	At2g43590	-2.56774	putative endochitinase	0.00239312
260706_at	At1g32350	-2.56754	oxidase, putative similar to oxidase GB:AAA32870 GI:166876 from (Arabidopsis thaliana);supported by full-length cDNA: Ceres:152458.	0.0290733
252364_at	At3g48450	-2.55948	hypothetical protein ;supported by full-length cDNA: Ceres:264020.	0.000240743
254905_at	At4g11170	-2.54396	RPP1-WsA-like disease resistance protein disease resistance protein RPP1-WsA - Arabidopsis thaliana, PID:g3860163	0.000225612
246370_at	At1g51920	-2.54236	hypothetical protein predicted by genemark.hmm	0.00646045
254931_at	At4g11460	-2.53833	serine/threonine kinase-like protein receptor-like protein kinase RLK3 - Arabidopsis thaliana,PID:e1363211	0.020225
260522_x_at	At2g41730	-2.52014	hypothetical protein predicted by genefinder	0.0076461
258203_at	At3g13950	-2.51554	hypothetical protein predicted by genemark.hmm	0.0065476
256526_at	At1g66090	-2.50976	disease resistance protein, putative similar to disease resistance protein RPP1-WsA [Arabidopsis thaliana] GI:3860163; supported by full-length cDNA: Ceres: 93530.	0.00218303
246368_at	At1g51890	-2.49837	light repressible receptor protein kinase, putative similar to light repressible receptor protein kinase GI:1321686 from [Arabidopsis thaliana]	0.000403212
261934_at	At1g22400	-2.4948	UDP-glucose glucosyltransferase, putative similar to UDP-glucose glucosyltransferase GI:6561805 from [Sorghum bicolor]	0.0240535
255595_at	At4g01700	-2.49412	putative chitinase similar to peanut type II chitinase, GenBank accession number X82329, E.C. 3.2.1.14	0.00392536
246988_at	At5g67340	-2.49124	putative protein strong similarity to unknown protein (pir||T00518)	0.000145389
261242_at	At1g32960	-2.48524	subtilisin-like serine protease contains similarity to subtilase; SP1 GI:9957714 [Oryza sativa]	0.00148832
254818_at	At4g12470	-2.48369	pEARLI 1-like protein Arabidopsis thaliana pEARLI 1 mRNA, PID:g871780	0.0434743
259550_at	At1g35230	-2.47622	hypothetical protein ;supported by full-length cDNA: Ceres:265772.	0.00433086
257517_at	At3g16330	-2.46785	unknown protein	0.0380952
267384_at	At2g44370	-2.45863	unknown protein highly similar to GP|2435515|AF024504	0.00466385
265674_at	At2g32190	-2.4519	unknown protein ; supported by full-length cDNA: Ceres: 40344.	0.0469625
248062_at	At5g55450	-2.43476	unknown protein ;supported by full-length cDNA: Ceres:4309.	0.000723005
255524_at	At4g02330	-2.42312	hypothetical protein similar to pectinesterase	0.0346599
263401_at	At2g04070	-2.40648	hypothetical protein similar to hypothetical protein GB:AAC27412	0.000348487
267565_at	At2g30750	-2.40275	putative cytochrome P450	0.011156
257206_at	At3g16530	-2.40162	putative lectin similar to lectin SP:P02874 [Onobrychis viciifolia]; contains Pfam profile: PF00139 legume lectins beta domain; supported by cDNA: gi_15809853_gb_AY054194.1_	0.00300907
254673_at	At4g18430	-2.38757	membrane-bound small GTP-binding - like protein GTP-binding protein - Pisum sativum, PATCHX:D1002602 and SR1 Nt-rab11b, Nicotiana tabacum, PATCHX:G623578	0.00186363
254832_at	At4g12490	-2.38019	pEARLI 1-like protein Arabidopsis thaliana pEARLI 1 mRNA, PID:g871780; supported by cDNA: gi_15450470_gb_AY052336.1_	0.0188461
253298_at	At4g33560	-2.36825	putative protein ;supported by full-length cDNA: Ceres:17194.	0.00617079
249675_at	At5g35940	-2.36558	putative protein myrosinase-binding protein-like; also similar to jasmonate inducible protein-like	0.00775876
254215_at	At4g23700	-2.36049	putative Na+/H+-exchanging protein Na+/H+-exchanging protein slr1595 - Synechocystis sp., EMBL:D90902	0.00241949
263210_at	At1g10585	-2.35936	Expressed protein ; supported by cDNA: gi_15293050_gb_AY050959.1_	0.0129092
247949_at	At5g57220	-2.35606	cytochrome P450	0.0129463
253046_at	At4g37370	-2.34625	cytochrome P450 - like protein cytochrome P450, Glycyrrhiza echinata, AB001379;supported by full-length cDNA: Ceres:253698.	0.00928316
266270_at	At2g29470	-2.34133	putative glutathione S-transferase ; supported by cDNA: gi_11096003_gb_AF288185.1_AF288185	0.048435
266071_at	At2g18680	-2.34108	unknown protein	0.0201414
260239_at	At1g74360	-2.33873	putative receptor protein kinase similar to brassinosteroid insensitive 1 GB:AAC49810 (putative receptor protein kinase); contains Pfam profiles: PF00560 Leucine Rich Repeat (17 repeats), PF00069 Eukaryotic protein kinase domain; supported by cDNA: gi_15810516_gb_AY056297.1_	0.00250892
266486_at	At2g47950	-2.337	hypothetical protein predicted by genscan and genefinder;supported by full-length cDNA: Ceres:31153.	0.000712356
256969_at	At3g21080	-2.32419	unknown protein	0.00256108
261899_at	At1g80820	-2.32401	cinnamoyl CoA reductase, putative similar to cinnamoyl CoA reductase GB:AAF43141 GI:7239228 from [Populus tremuloides]; supported by full-length cDNA: Ceres: 32255.	0.00128434
260040_at	At1g68765	-2.30697	Expressed protein ; supported by full-length cDNA: Ceres: 39198.	0.0380942
246821_at	At5g26920	-2.30328	calmodulin-binding - like protein calmodulin-binding protein TCB60, Nicotiana tabacum, EMBL:U58971	0.00148673
251054_at	At5g01540	-2.2978	receptor like protein kinase receptor like protein kinase - Arabidopsis thaliana, EMBL:ATLECGENE; supported by cDNA: gi_13605542_gb_AF361597.1_AF361597	0.00418812
253795_at	At4g28420	-2.2959	tyrosine transaminase-like protein tyrosine transaminase (EC 2.6.1.5)-rat, PIR1:XNRTY	2.78686e-07
245035_at	At2g26400	-2.28038	unknown protein similar to GP|2244827|gnl|PID|e326818|Z97336	9.01414e-05
266368_at	At2g41380	-2.26893	putative embryo-abundant protein	0.0446476
245976_at	At5g13080	-2.26574	WRKY-like protein WRKY DNA binding protein - Solanum tuberosum, EMBL:AJ278507	0.0112709
250798_at	At5g05340	-2.26215	peroxidase	0.0108079
247925_at	At5g57560	-2.25951	TCH4 protein (gb|AAA92363.1) ; supported by cDNA: gi_14194112_gb_AF367262.1_AF367262	0.0358747
254660_at	At4g18250	-2.25461	receptor serine/threonine kinase-like protein receptor serine/threonine kinase PR5K, PATCHX:G1235680	0.000971573
245329_at	At4g14365	-2.24542	Expressed protein ; supported by full-length cDNA: Ceres: 37809.	0.0104999
249983_at	At5g18470	-2.24386	putative protein S-receptor kinase PK3 precursor, maize, PIR:T02753;supported by full-length cDNA: Ceres:154037.	0.0274545
245038_at	At2g26560	-2.2339	similar to latex allergen from Hevea brasiliensis ;supported by full-length cDNA: Ceres:1999.	0.00664173
253628_at	At4g30280	-2.22816	xyloglucan endo-1,4-beta-D-glucanase-like protein xyloglucan endo-1,4-beta-D-glucanase (EC 3.2.1.-) XTR-3 - Arabidopsis thaliana,PIR2:S71222;supported by full-length cDNA: Ceres:142204.	0.032286
266800_at	At2g22880	-2.22674	hypothetical protein predicted by genefinder	0.0114524
254926_at	At4g11280	-2.21701	ACC synthase (AtACS-6) ; supported by cDNA: gi_16226285_gb_AF428292.1_AF428292	0.00431362
255344_s_at	At4g04540	-2.21521	putative receptor-like protein kinase	3.37929e-05
265208_at	At2g36690	-2.20869	putative giberellin beta-hydroxylase contains similarities to GA beta-20-hydroxylase from tobacco (GB:3327245) and to ethylene forming enzyme from Picea glauca (GB:L42466)	0.0068061
261892_at	At1g80840	-2.20556	transcription factor, putative similar to WRKY transcription factor GB:BAA87058 GI:6472585 from [Nicotiana tabacum];supported by full-length cDNA: Ceres:6437.	0.0225772
254914_at	At4g11290	-2.20361	peroxidase ATP19a	0.0094794
248322_at	At5g52760	-2.1838	putative protein similar to unknown protein (emb|CAA71173.1)	0.022553
248728_at	At5g48000	-2.18348	cytochrome P450-like protein	0.0229593
253573_at	At4g31020	-2.17081	putative protein BEM46 PROTEIN, Schizosaccharomyces pombe, PID:D1022245	0.00195637
248392_at	At5g52050	-2.17037	integral membrane protein-like	0.00622219
265814_at	At2g17930	-2.15321	hypothetical protein similar to hypothetical proteins from S. pombe (C1F5.11C, PID:g1351684), S. cerevisiae (YHP9, PID:g731689), and C. elegans (C47D12.1, PID:g1216120	0.000375881
265796_at	At2g35730	-2.14845	Expressed protein ; supported by full-length cDNA: Ceres: 5598.	0.0126724
262730_at	At1g16390	-2.14071	putative transport protein may be a member of the PF|00083 sugar transporter family	0.0010899
246777_at	At5g27420	-2.13603	RING-H2 zinc finger protein-like RING-H2 zinc finger protein ATL6 - Arabidopsis thaliana, EMBL:AF132016;supported by full-length cDNA: Ceres:106078.	0.0189127
259479_at	At1g19020	-2.13448	Expressed protein ; supported by full-length cDNA: Ceres: 31015.	0.0204338
252170_at	At3g50480	-2.12899	hypothetical protein ; supported by cDNA: gi_13605735_gb_AF361849.1_AF361849	0.00748214
264213_at	At1g65400	-2.10747	hypothetical protein contains similarity to lectin polypeptide GI:410436 from [Cucurbita maxima]	0.0164017
261394_at	At1g79680	-2.10435	wall-associated kinase 2, putative similar to wall-associated kinase 2 GI:4826399 from [Arabidopsis thaliana]	0.0221021
246858_at	At5g25930	-2.10012	receptor-like protein kinase - like receptor-like protein kinase 5, Arabidopsis thaliana, PIR:S27756	0.00281576
254387_at	At4g21850	-2.09891	putative protein CGI-131 protein, Homo sapiens, AF151889;supported by full-length cDNA: Ceres:24573.	0.00566669
252334_at	At3g48850	-2.09832	mitochondrial phosphate transporter mitochondrial phosphate transporter - Zea mays, EMBL:AB016064	0.012672
251456_at	At3g60120	-2.09516	beta-glucosidase-like protein several beta-glucosidases - different species	0.0446799
263231_at	At1g05680	-2.08425	putative indole-3-acetate beta-glucosyltransferase similar to indole-3-acetate beta-glucosyltransferase GB:AAD32293	0.0227769
262177_at	At1g74710	-2.07923	isochorismate synthase (icsI) identical to isochorismate synthase (icsI) GB:AF078080 (catalyzes chorismic acid to isochorismic acid Plant Physiol. 118 (4), 1536 (1998)); supported by cDNA: gi_3348076_gb_AF078080.1_AF078080	0.0111781
265597_at	At2g20145	-2.07728	Expressed protein ; supported by cDNA: gi_13605516_gb_AF361584.1_AF361584	0.0174125
266017_at	At2g18690	-2.06573	unknown protein ; supported by cDNA: gi_14517479_gb_AY039575.1_	0.00225451
258897_at	At3g05730	-2.06325	unknown protein	2.2972e-05
264083_at	At2g31230	-2.06006	ethylene reponse factor-like AP2 domain transcription factor	0.000586783
263800_at	At2g24600	-2.05984	hypothetical protein predicted by genscan; supported by cDNA: gi_15810330_gb_AY056204.1_	0.0110546
267559_at	At2g45570	-2.05842	putative cytochrome P450	0.0196343
255543_at	At4g01870	-2.05514	predicted protein of unknown function similar to bacterial tolB proteins but unclear if T7B11.13 is involved in viral transport	0.0139244
267083_at	At2g41100	-2.055	calmodulin-like protein identical to GB:D45848; supported by cDNA: gi_15983405_gb_AF424577.1_AF424577	0.0200708
265008_at	At1g61560	-2.05422	Mlo protein, putative similar to Mlo protein GI:1877220 from [Hordeum vulgare]; supported by cDNA: gi_14091581_gb_AF369567.1_AF369567	0.0074237
256252_at	At3g11340	-2.05407	glucosyl transferase, putative similar to zeatin O-xylosyltransferase SP:P56725 [Phaseolus vulgaris (Kidney bean) (French bean)]	0.0012915
266052_at	At2g40740	-2.05308	putative WRKY-type DNA binding protein	0.0426851
262930_at	At1g65690	-2.0514	hypothetical protein similar to hin1 GB:Y07563 GI:1619320 Nicotiana tabacum;supported by full-length cDNA: Ceres:21639.	0.0028069
254241_at	At4g23190	-2.0492	serine/threonine kinase - like protein serine/threonine kinase, Brassica oleracea	0.000339671
252827_at	At4g39950	-2.04673	cytochrome P450 - like protein cytochrome P450, Sinapis alba, AF069494; supported by cDNA: gi_15028134_gb_AY046017.1_	0.00853208
252862_at	At4g39830	-2.0465	putative L-ascorbate oxidase L-ascorbate oxidase, Cucumis sativus, PIR1:KSKVAO	0.00243185
264299_s_at	At1g78860	-2.03777	hypothetical protein predicted by genemark.hmm	5.78945e-05
260975_at	At1g53430	-2.03058	receptor-like serine/threonine kinase, putative similar to receptor-like serine/threonine kinase GB:AAC50043 GI:2465923 from [Arabidopsis thaliana]	0.00236301
247026_at	At5g67080	-2.02742	protein kinase-like protein	0.0347339
266167_at	At2g38860	-2.02673	unknown protein ;supported by full-length cDNA: Ceres:114031.	0.00616012
256170_at	At1g51790	-2.0254	receptor protein kinase, putative contains Pfam profiles: PF00069: Eukaryotic protein kinase domain, multiple PF00560: Leucine Rich Repeat	0.0021832
253414_at	At4g33050	-2.02475	putative protein	0.000985785
253999_at	At4g26200	-2.02127	1-aminocyclopropane-1-carboxylate synthase -like protein ACC synthase , Malus domestica, U73816	0.0509052
264866_at	At1g24140	-2.0141	putative metalloproteinase similar to GB:AAB61099	0.0281584
246228_at	At4g36430	-2.00435	peroxidase like protein	0.00261839
